# Supplementary material for: Defining new Buruli ulcer endemic areas in urban southeastern Australia using bacterial genomics-informed possum excreta surveys
Source: Appl Environ Microbiol. 2025 Nov 18;91(12):e01602-25. doi: 10.1128/aem.01602-25 (PMC12724319; doi:10.1128/aem.01602-25)
Supplement: Table S1 — M. ulcerans isolates and their respective sequencing reactions. [file aem.01602-25-s0001.xlsx]

## Sheet: 43_VIC_W-37-INNER_W-22-GEELONG_
Table S1: M. ulcerans isolates and their respective sequencing reactions
ID	SRA	BioProject	Year of isolation	Region	Location	Victorian clade	Host species	Sequencing platform:	Sequencing platform:	Country:	Reference:
DMG1701359	SRR6346240	PRJNA421048	2015	Victoria, Australia	Bellarine Peninsula	G1	Human	NextSeq 2x150bp	NextSeq 500	Australia	Buultjens AH, et al. Appl Environ Microbiol. 2018 Apr 2;84(8):e02612-17. doi: 10.1128/AEM.02612-17.
DMG1701365	SRR6346234	PRJNA421048	2015	Victoria, Australia	Bellarine Peninsula	G1	Human	NextSeq 2x150bp	NextSeq 500	Australia	Buultjens AH, et al. Appl Environ Microbiol. 2018 Apr 2;84(8):e02612-17. doi: 10.1128/AEM.02612-17.
DMG1701368	SRR6346243	PRJNA421048	2015	Victoria, Australia	Bellarine Peninsula	G1	Human	NextSeq 2x150bp	NextSeq 500	Australia	Buultjens AH, et al. Appl Environ Microbiol. 2018 Apr 2;84(8):e02612-17. doi: 10.1128/AEM.02612-17.
DMG1701371	SRR6346364	PRJNA421048	2016	Victoria, Australia	Bellarine Peninsula	G1	Human	NextSeq 2x150bp	NextSeq 500	Australia	Buultjens AH, et al. Appl Environ Microbiol. 2018 Apr 2;84(8):e02612-17. doi: 10.1128/AEM.02612-17.
DMG1701376	SRR6346359	PRJNA421048	2016	Victoria, Australia	Bellarine Peninsula	G1	Human	NextSeq 2x150bp	NextSeq 500	Australia	Buultjens AH, et al. Appl Environ Microbiol. 2018 Apr 2;84(8):e02612-17. doi: 10.1128/AEM.02612-17.
DMG1701384	SRR6346374	PRJNA421048	2016	Victoria, Australia	Bellarine Peninsula	G1	Human	NextSeq 2x150bp	NextSeq 500	Australia	Buultjens AH, et al. Appl Environ Microbiol. 2018 Apr 2;84(8):e02612-17. doi: 10.1128/AEM.02612-17.
DMG1701398	SRR6346296	PRJNA421048	2006	Victoria, Australia	Bellarine Peninsula	G1	Human	MiSeq 2x150bp	NextSeq 500	Australia	Buultjens AH, et al. Appl Environ Microbiol. 2018 Apr 2;84(8):e02612-17. doi: 10.1128/AEM.02612-17.
DMG1701405	SRR6346336	PRJNA421048	2008	Victoria, Australia	Bellarine Peninsula	G1	Human	MiSeq 2x150bp	NextSeq 500	Australia	Buultjens AH, et al. Appl Environ Microbiol. 2018 Apr 2;84(8):e02612-17. doi: 10.1128/AEM.02612-17.
DMG1701406	SRR6346333	PRJNA421048	2008	Victoria, Australia	Bellarine Peninsula	G1	Dog	MiSeq 2x150bp	NextSeq 500	Australia	Buultjens AH, et al. Appl Environ Microbiol. 2018 Apr 2;84(8):e02612-17. doi: 10.1128/AEM.02612-17.
DMG1701409	SRR6346328	PRJNA421048	2008	Victoria, Australia	Bellarine Peninsula	G1	Human	MiSeq 2x150bp	NextSeq 500	Australia	Buultjens AH, et al. Appl Environ Microbiol. 2018 Apr 2;84(8):e02612-17. doi: 10.1128/AEM.02612-17.
DMG1701397	SRR6346297	PRJNA421048	2005	Victoria, Australia	Gippsland	G2	Human	MiSeq 2x300bp	MiSeq Illumina	Australia	Buultjens AH, et al. Appl Environ Microbiol. 2018 Apr 2;84(8):e02612-17. doi: 10.1128/AEM.02612-17.
DMG1701420	SRR6346276	PRJNA421048	2009	Victoria, Australia	Gippsland	G2	Koala	MiSeq 2x150bp	NextSeq 500	Australia	Buultjens AH, et al. Appl Environ Microbiol. 2018 Apr 2;84(8):e02612-17. doi: 10.1128/AEM.02612-17.
DMG1701428	SRR6346292	PRJNA421048	2002	Victoria, Australia	Gippsland	G2	Human	MiSeq 2x300bp	MiSeq Illumina	Australia	Buultjens AH, et al. Appl Environ Microbiol. 2018 Apr 2;84(8):e02612-17. doi: 10.1128/AEM.02612-17.
DMG1701435	SRR6346206	PRJNA421048	2002	Victoria, Australia	Gippsland	G2	Long Footed Potoroo	MiSeq 2x300bp	MiSeq Illumina	Australia	Buultjens AH, et al. Appl Environ Microbiol. 2018 Apr 2;84(8):e02612-17. doi: 10.1128/AEM.02612-17.
DMG1701442	SRR6346230	PRJNA421048	2002	Victoria, Australia	Gippsland	G2	Human	MiSeq 2x300bp	MiSeq Illumina	Australia	Buultjens AH, et al. Appl Environ Microbiol. 2018 Apr 2;84(8):e02612-17. doi: 10.1128/AEM.02612-17.
DMG1701477	SRR6346351	PRJNA421048	2003	Victoria, Australia	Gippsland	G2	Human	MiSeq 2x300bp	MiSeq Illumina	Australia	Buultjens AH, et al. Appl Environ Microbiol. 2018 Apr 2;84(8):e02612-17. doi: 10.1128/AEM.02612-17.
DMG1701493	SRR6346340	PRJNA421048	2015	Victoria, Australia	Gippsland	G2	Human	NextSeq 2x150bp	NextSeq 500	Australia	Buultjens AH, et al. Appl Environ Microbiol. 2018 Apr 2;84(8):e02612-17. doi: 10.1128/AEM.02612-17.
DMG1701495	SRR6346339	PRJNA421048	2005	Victoria, Australia	Gippsland	G2	Human	MiSeq 2x300bp	MiSeq Illumina	Australia	Buultjens AH, et al. Appl Environ Microbiol. 2018 Apr 2;84(8):e02612-17. doi: 10.1128/AEM.02612-17.
DMG1701351	SRR6346282	PRJNA421048	2015	Victoria, Australia	North¬†Mornington Peninsula	G1	Human	NextSeq 2x150bp	NextSeq 500	Australia	Buultjens AH, et al. Appl Environ Microbiol. 2018 Apr 2;84(8):e02612-17. doi: 10.1128/AEM.02612-17.
DMG1701373	SRR6346362	PRJNA421048	2016	Victoria, Australia	North¬†Mornington Peninsula	G1	Human	NextSeq 2x150bp	NextSeq 500	Australia	Buultjens AH, et al. Appl Environ Microbiol. 2018 Apr 2;84(8):e02612-17. doi: 10.1128/AEM.02612-17.
DMG1701389	SRR6346299	PRJNA421048	2016	Victoria, Australia	North¬†Mornington Peninsula	G1	Human	NextSeq 2x150bp	NextSeq 500	Australia	Buultjens AH, et al. Appl Environ Microbiol. 2018 Apr 2;84(8):e02612-17. doi: 10.1128/AEM.02612-17.
DMG1701393	SRR6346303	PRJNA421048	2016	Victoria, Australia	North¬†Mornington Peninsula	G1	Human	NextSeq 2x150bp	NextSeq 500	Australia	Buultjens AH, et al. Appl Environ Microbiol. 2018 Apr 2;84(8):e02612-17. doi: 10.1128/AEM.02612-17.
DMG1701396	SRR6346304	PRJNA421048	2005	Victoria, Australia	North¬†Mornington Peninsula	G1	Human	MiSeq 2x300bp	MiSeq Illumina	Australia	Buultjens AH, et al. Appl Environ Microbiol. 2018 Apr 2;84(8):e02612-17. doi: 10.1128/AEM.02612-17.
DMG1701400	SRR6346331	PRJNA421048	2015	Victoria, Australia	North¬†Mornington Peninsula	G1	Human	NextSeq 2x150bp	NextSeq 500	Australia	Buultjens AH, et al. Appl Environ Microbiol. 2018 Apr 2;84(8):e02612-17. doi: 10.1128/AEM.02612-17.
DMG1701403	SRR6346330	PRJNA421048	2007	Victoria, Australia	North¬†Mornington Peninsula	G1	Human	MiSeq 2x150bp	NextSeq 500	Australia	Buultjens AH, et al. Appl Environ Microbiol. 2018 Apr 2;84(8):e02612-17. doi: 10.1128/AEM.02612-17.
DMG1701404	SRR6346335	PRJNA421048	2008	Victoria, Australia	North¬†Mornington Peninsula	G1	Human	MiSeq 2x150bp	NextSeq 500	Australia	Buultjens AH, et al. Appl Environ Microbiol. 2018 Apr 2;84(8):e02612-17. doi: 10.1128/AEM.02612-17.
DMG1701423	SRR6346279	PRJNA421048	2009	Victoria, Australia	North¬†Mornington Peninsula	G1	Human	MiSeq 2x150bp	NextSeq 500	Australia	Buultjens AH, et al. Appl Environ Microbiol. 2018 Apr 2;84(8):e02612-17. doi: 10.1128/AEM.02612-17.
DMG1701349	SRR6346254	PRJNA421048	2015	Victoria, Australia	South¬†Mornington Peninsula	G1	Human	NextSeq 2x150bp	NextSeq 500	Australia	Buultjens AH, et al. Appl Environ Microbiol. 2018 Apr 2;84(8):e02612-17. doi: 10.1128/AEM.02612-17.
DMG1701353	SRR6346280	PRJNA421048	2015	Victoria, Australia	South¬†Mornington Peninsula	G1	Human	NextSeq 2x150bp	NextSeq 500	Australia	Buultjens AH, et al. Appl Environ Microbiol. 2018 Apr 2;84(8):e02612-17. doi: 10.1128/AEM.02612-17.
DMG1701357	SRR6346246	PRJNA421048	2015	Victoria, Australia	South¬†Mornington Peninsula	G2	Human	NextSeq 2x150bp	NextSeq 500	Australia	Buultjens AH, et al. Appl Environ Microbiol. 2018 Apr 2;84(8):e02612-17. doi: 10.1128/AEM.02612-17.
DMG1701358	SRR6346247	PRJNA421048	2015	Victoria, Australia	South¬†Mornington Peninsula	G1	Human	NextSeq 2x150bp	NextSeq 500	Australia	Buultjens AH, et al. Appl Environ Microbiol. 2018 Apr 2;84(8):e02612-17. doi: 10.1128/AEM.02612-17.
DMG1701360	SRR6346241	PRJNA421048	2015	Victoria, Australia	South¬†Mornington Peninsula	G2	Human	NextSeq 2x150bp	NextSeq 500	Australia	Buultjens AH, et al. Appl Environ Microbiol. 2018 Apr 2;84(8):e02612-17. doi: 10.1128/AEM.02612-17.
DMG1701361	SRR6346238	PRJNA421048	2015	Victoria, Australia	South¬†Mornington Peninsula	G1	Human	NextSeq 2x150bp	NextSeq 500	Australia	Buultjens AH, et al. Appl Environ Microbiol. 2018 Apr 2;84(8):e02612-17. doi: 10.1128/AEM.02612-17.
DMG1701362	SRR6346239	PRJNA421048	2015	Victoria, Australia	South¬†Mornington Peninsula	G2	Human	NextSeq 2x150bp	NextSeq 500	Australia	Buultjens AH, et al. Appl Environ Microbiol. 2018 Apr 2;84(8):e02612-17. doi: 10.1128/AEM.02612-17.
DMG1701366	SRR6346235	PRJNA421048	2015	Victoria, Australia	South¬†Mornington Peninsula	G2	Human	NextSeq 2x150bp	NextSeq 500	Australia	Buultjens AH, et al. Appl Environ Microbiol. 2018 Apr 2;84(8):e02612-17. doi: 10.1128/AEM.02612-17.
DMG1701377	SRR6346358	PRJNA421048	2016	Victoria, Australia	South¬†Mornington Peninsula	G1	Human	NextSeq 2x150bp	NextSeq 500	Australia	Buultjens AH, et al. Appl Environ Microbiol. 2018 Apr 2;84(8):e02612-17. doi: 10.1128/AEM.02612-17.
DMG1701516	SRR6346287	PRJNA421048	1945	Victoria, Australia	Gippsland	G2	Human	MiSeq 2x300bp	MiSeq Illumina	Australia	Buultjens AH, et al. Appl Environ Microbiol. 2018 Apr 2;84(8):e02612-17. doi: 10.1128/AEM.02612-17.
DMG1701518	SRR6346285	PRJNA421048	1947	Victoria, Australia	Gippsland	G2	Human	MiSeq 2x300bp	MiSeq Illumina	Australia	Buultjens AH, et al. Appl Environ Microbiol. 2018 Apr 2;84(8):e02612-17. doi: 10.1128/AEM.02612-17.
DMG1701459	SRR6346244	PRJNA421048	2007	Victoria, Australia	Phillip Island	G1	Human	MiSeq 2x150bp	NextSeq 500	Australia	Buultjens AH, et al. Appl Environ Microbiol. 2018 Apr 2;84(8):e02612-17. doi: 10.1128/AEM.02612-17.
DMG1701508	SRR6346314	PRJNA421048	1994	Victoria, Australia	Phillip Island	G1	Human	MiSeq 2x300bp	MiSeq Illumina	Australia	Buultjens AH, et al. Appl Environ Microbiol. 2018 Apr 2;84(8):e02612-17. doi: 10.1128/AEM.02612-17.
DMG1701512	SRR6346316	PRJNA421048	1993	Victoria, Australia	Phillip Island	G1	Human	MiSeq 2x300bp	MiSeq Illumina	Australia	Buultjens AH, et al. Appl Environ Microbiol. 2018 Apr 2;84(8):e02612-17. doi: 10.1128/AEM.02612-17.
DMG1701513	SRR6346290	PRJNA421048	1994	Victoria, Australia	Phillip Island	G1	Human	MiSeq 2x300bp	MiSeq Illumina	Australia	Buultjens AH, et al. Appl Environ Microbiol. 2018 Apr 2;84(8):e02612-17. doi: 10.1128/AEM.02612-17.
DMG1701522	SRR6346377	PRJNA421048	2002	Victoria, Australia	Phillip Island	G1	Possum	MiSeq 2x300bp	MiSeq Illumina	Australia	Buultjens AH, et al. Appl Environ Microbiol. 2018 Apr 2;84(8):e02612-17. doi: 10.1128/AEM.02612-17.
AUSMDU00121043	SAMN50482555	PRJNA857537	2018	Victoria, Australia	Essendon	G1	Human	NextSeq 2x150bp	NextSeq 550	Australia	This study
AUSMDU00023659	SAMN50011681	PRJNA857537	2017	Victoria, Australia	Essendon	G1	Human	NextSeq 2x150bp	NextSeq 550	Australia	This study
AUSMDU00047348	SAMN50011682	PRJNA857537	2019	Victoria, Australia	Brunswick	G1	Human	NextSeq 2x150bp	NextSeq 550	Australia	This study
AUSMDU00047601	SAMN50011683	PRJNA857537	2019	Victoria, Australia	Essendon	G1	Human	NextSeq 2x150bp	NextSeq 550	Australia	This study
AUSMDU00051659	SAMN50011684	PRJNA857537	2019	Victoria, Australia	Brunswick_West	G1	Human	NextSeq 2x150bp	NextSeq 500	Australia	This study
AUSMDU00051709	SAMN50011685	PRJNA857537	2018	Victoria, Australia	Brunswick_West	G1	Human	NextSeq 2x150bp	NextSeq 500	Australia	This study
AUSMDU00056396	SAMN50011686	PRJNA857537	2020	Victoria, Australia	Essendon	G1	Human	NextSeq 2x150bp	NextSeq 550	Australia	This study
AUSMDU00061717	SAMN50011689	PRJNA857537	2020	Victoria, Australia	Newtown	G1	Human	NextSeq 2x150bp	NextSeq 550	Australia	This study
AUSMDU00062054	SAMN50011690	PRJNA857537	2020	Victoria, Australia	Belmont	G1	Human	NextSeq 2x150bp	NextSeq 550	Australia	This study
AUSMDU00061642	SAMN50011688	PRJNA857537	2020	Victoria, Australia	Belmont	G1	Human	NextSeq 2x150bp	NextSeq 500	Australia	This study
AUSMDU00061609	SAMN50011687	PRJNA857537	2020	Victoria, Australia	Belmont	G1	Human	NextSeq 2x150bp	NextSeq 500	Australia	This study
AUSMDU00063309	SAMN50011692	PRJNA857537	2021	Victoria, Australia	Grovedale	G1	Human	NextSeq 2x150bp	NextSeq 550	Australia	This study
AUSMDU00063312	SAMN50011693	PRJNA857537	2021	Victoria, Australia	Strathmore	G1	Human	NextSeq 2x150bp	NextSeq 550	Australia	This study
AUSMDU00063351	SAMN50011694	PRJNA857537	2021	Victoria, Australia	Brunswick_West	G1	Human	NextSeq 2x150bp	NextSeq 550	Australia	This study
AUSMDU00063295	SAMN50011691	PRJNA857537	2021	Victoria, Australia	Brunswick_West	G1	Human	NextSeq 2x150bp	NextSeq 550	Australia	This study
AUSMDU00064928	SAMN50011695	PRJNA857537	2021	Victoria, Australia	Belmont	G1	Human	NextSeq 2x150bp	NextSeq 550	Australia	This study
AUSMDU00067362	SAMN50011700	PRJNA857537	2021	Victoria, Australia	Pascoe_Vale_South	G1	Human	NextSeq 2x150bp	NextSeq 550	Australia	This study
AUSMDU00065915	SAMN50011696	PRJNA857537	2021	Victoria, Australia	Newtown	G1	Human	NextSeq 2x150bp	NextSeq 500	Australia	This study
AUSMDU00065978	SAMN50011699	PRJNA857537	2021	Victoria, Australia	Brunswick_West	G1	Human	NextSeq 2x150bp	NextSeq 500	Australia	This study
AUSMDU00065955	SAMN50011698	PRJNA857537	2021	Victoria, Australia	Belmont	G1	Human	NextSeq 2x150bp	NextSeq 500	Australia	This study
AUSMDU00065931	SAMN50011697	PRJNA857537	2021	Victoria, Australia	Essendon	G1	Human	NextSeq 2x150bp	NextSeq 500	Australia	This study
AUSMDU00067735	SAMN50011703	PRJNA857537	2021	Victoria, Australia	Highton	G1	Human	NextSeq 2x150bp	NextSeq 550	Australia	This study
AUSMDU00067458	SAMN50011702	PRJNA857537	2021	Victoria, Australia	Pascoe_Vale_South	G1	Human	NextSeq 2x150bp	NextSeq 550	Australia	This study
AUSMDU00067374	SAMN50011701	PRJNA857537	2021	Victoria, Australia	Belmont	G1	Human	NextSeq 2x150bp	NextSeq 550	Australia	This study
AUSMDU00120346	SAMN50013217	PRJNA857537	2021	Victoria, Australia	Pascoe_Vale_South	G1	Human	NextSeq 2x150bp	NextSeq 550	Australia	This study
AUSMDU00069040	SAMN50011705	PRJNA857537	2021	Victoria, Australia	Moonee_Ponds	G1	Human	NextSeq 2x150bp	NextSeq 500	Australia	This study
AUSMDU00069062	SAMN50011706	PRJNA857537	2021	Victoria, Australia	Essendon	G1	Human	NextSeq 2x150bp	NextSeq 500	Australia	This study
AUSMDU00069081	SAMN50011707	PRJNA857537	2021	Victoria, Australia	Pascoe_Vale_South	G1	Human	NextSeq 2x150bp	NextSeq 500	Australia	This study
AUSMDU00069025	SAMN50011704	PRJNA857537	2021	Victoria, Australia	Pascoe_Vale_South	G1	Human	NextSeq 2x150bp	NextSeq 500	Australia	This study
AUSMDU00071978	SAMN50011708	PRJNA857537	2021	Victoria, Australia	Pascoe_Vale_South	G1	Human	NextSeq 2x150bp	NextSeq 500	Australia	This study
AUSMDU00071993	SAMN50011709	PRJNA857537	2021	Victoria, Australia	Belmont	G1	Human	NextSeq 2x150bp	NextSeq 500	Australia	This study
AUSMDU00071999	SAMN50011710	PRJNA857537	2021	Victoria, Australia	Belmont	G1	Human	NextSeq 2x150bp	NextSeq 500	Australia	This study
AUSMDU00073274	SAMN50011711	PRJNA857537	2021	Victoria, Australia	Brunswick_West	G1	Human	NextSeq 2x150bp	NextSeq 500	Australia	This study
AUSMDU00073277	SAMN50011712	PRJNA857537	2022	Victoria, Australia	Pascoe_Vale	G1	Human	NextSeq 2x150bp	NextSeq 500	Australia	This study
AUSMDU00076540	SAMN50011713	PRJNA857537	2022	Victoria, Australia	Pascoe_Vale_South	G1	Human	NextSeq 2x150bp	NextSeq 550	Australia	This study
AUSMDU00082758	SAMN50011714	PRJNA857537	2022	Victoria, Australia	Brunswick_West	G1	Human	NextSeq 2x150bp	NextSeq 500	Australia	This study
AUSMDU00082760	SAMN50011715	PRJNA857537	2022	Victoria, Australia	Belmont	G1	Human	NextSeq 2x150bp	NextSeq 500	Australia	This study
AUSMDU00082762	SAMN50011716	PRJNA857537	2022	Victoria, Australia	Essendon	G1	Human	NextSeq 2x150bp	NextSeq 500	Australia	This study
AUSMDU00082763	SAMN50011717	PRJNA857537	2022	Victoria, Australia	Pascoe_Vale_South	G1	Human	NextSeq 2x150bp	NextSeq 500	Australia	This study
AUSMDU00082772	SAMN50011718	PRJNA857537	2022	Victoria, Australia	Belmont	G1	Human	NextSeq 2x150bp	NextSeq 500	Australia	This study
AUSMDU00082778	SAMN50011719	PRJNA857537	2022	Victoria, Australia	Pascoe_Vale_South	G1	Human	NextSeq 2x150bp	NextSeq 500	Australia	This study
AUSMDU00082779	SAMN50011720	PRJNA857537	2022	Victoria, Australia	Belmont	G1	Human	NextSeq 2x150bp	NextSeq 500	Australia	This study
AUSMDU00082800	SAMN50011721	PRJNA857537	2022	Victoria, Australia	Brunswick_West	G1	Human	NextSeq 2x150bp	NextSeq 500	Australia	This study
AUSMDU00082803	SAMN50011722	PRJNA857537	2022	Victoria, Australia	Pascoe_Vale_South	G1	Human	NextSeq 2x150bp	NextSeq 500	Australia	This study
AUSMDU00085971	SAMN50011723	PRJNA857537	2022	Victoria, Australia	Highton	G1	Human	NextSeq 2x150bp	NextSeq 500	Australia	This study
AUSMDU00085972	SAMN50011724	PRJNA857537	2022	Victoria, Australia	Pascoe_Vale_South	G1	Human	NextSeq 2x150bp	NextSeq 500	Australia	This study
AUSMDU00085982	SAMN50011725	PRJNA857537	2022	Victoria, Australia	Belmont	G1	Human	NextSeq 2x150bp	NextSeq 500	Australia	This study
AUSMDU00085999	SAMN50011726	PRJNA857537	2022	Victoria, Australia	Highton	G1	Human	NextSeq 2x150bp	NextSeq 500	Australia	This study
AUSMDU00086000	SAMN50011727	PRJNA857537	2022	Victoria, Australia	Pascoe_Vale_South	G1	Human	NextSeq 2x150bp	NextSeq 500	Australia	This study
AUSMDU00086001	SAMN50011728	PRJNA857537	2022	Victoria, Australia	Moonee_Ponds	G1	Human	NextSeq 2x150bp	NextSeq 500	Australia	This study
AUSMDU00086006	SAMN50011729	PRJNA857537	2022	Victoria, Australia	Moonee_Ponds	G1	Human	NextSeq 2x150bp	NextSeq 500	Australia	This study
AUSMDU00086012	SAMN50011730	PRJNA857537	2022	Victoria, Australia	Moonee_Ponds	G1	Human	NextSeq 2x150bp	NextSeq 500	Australia	This study
AUSMDU00087328	SAMN50011731	PRJNA857537	2022	Victoria, Australia	Brunswick_West	G1	Human	NextSeq 2x150bp	NextSeq 500	Australia	This study
AUSMDU00087341	SAMN50011732	PRJNA857537	2022	Victoria, Australia	Belmont	G1	Human	NextSeq 2x150bp	NextSeq 500	Australia	This study
AUSMDU00087343	SAMN50011733	PRJNA857537	2022	Victoria, Australia	Highton	G1	Human	NextSeq 2x150bp	NextSeq 500	Australia	This study
AUSMDU00087348	SAMN50011734	PRJNA857537	2023	Victoria, Australia	Pascoe_Vale_South	G1	Human	NextSeq 2x150bp	NextSeq 500	Australia	This study
AUSMDU00087352	SAMN50011735	PRJNA857537	2023	Victoria, Australia	Belmont	G1	Human	NextSeq 2x150bp	NextSeq 500	Australia	This study
AUSMDU00089717	SAMN50011737	PRJNA857537	2022	Victoria, Australia	Highton	G1	Human	NextSeq 2x150bp	NextSeq 500	Australia	This study
AUSMDU00089705	SAMN50011736	PRJNA857537	2022	Victoria, Australia	Moonee_Ponds	G1	Human	NextSeq 2x150bp	NextSeq 500	Australia	This study
DMG2300924	SAMN50485951	PRJNA943595	2022	Victoria, Australia	Belmont	G1	Possum fecal material	Illumina Nextera Flex	MiSeq Illumina	Australia	This study
DMG2211410	SAMN50485952	PRJNA943595	2021	Victoria, Australia	Esendon	G1	Possum fecal material	Illumina Nextera Flex	MiSeq Illumina	Australia	This study
